# Supplementary material for: Effects of Commercial Arbuscular Mycorrhizal Inoculants on Plant Productivity and Intra-Radical Colonization in Native Grassland: Unintentional De-Coupling of a Symbiosis?
Source: Plants (Basel). 2022 Aug 31;11(17):2276. doi: 10.3390/plants11172276 (PMC9460666; doi:10.3390/plants11172276)
Supplement: Supplementary file 1 [file plants-11-02276-s001.zip]

Archive with 1 entries (1 files):
- plants-1866157-supplementary.pdf
